# Supplementary material for: Organic Anion Transporting Polypeptide 3A1 (OATP3A1)-Gated Bio-Orthogonal Labeling of Intracellular Proteins
Source: Molecules. 2023 Mar 9;28(6):2521. doi: 10.3390/molecules28062521 (PMC10055104; doi:10.3390/molecules28062521)
Supplement: Supplementary file 1 [file molecules-28-02521-s001.zip]

Archive with 1 entries (1 files):
- molecules-2258672-supplementary.pdf
